# Supplementary material for: Efficacy and Safety of Bevacizumab Plus Erlotinib in Patients with Renal Medullary Carcinoma
Source: Cancers (Basel). 2021 Apr 30;13(9):2170. doi: 10.3390/cancers13092170 (PMC8124338; doi:10.3390/cancers13092170)
Supplement: Supplementary file 1 [file cancers-13-02170-s001.zip]

Archive with 1 entries (1 files):
- cancers-1144760-supplementary.pdf
